# Supplementary material for: Forchlorfenuron and Novel Analogs Cause Cytotoxic Effects in Untreated and Cisplatin-Resistant Malignant Mesothelioma-Derived Cells
Source: Int J Mol Sci. 2022 Apr 2;23(7):3963. doi: 10.3390/ijms23073963 (PMC8999537; doi:10.3390/ijms23073963)
Supplement: Supplementary file 1 [file ijms-23-03963-s001.zip]

Archive with 1 entries (1 files):
- ijms-1629384-supplementary.pdf
